# Supplementary material for: Dosimetric verification of annual quality assurance for a linear accelerator using a transmission type detector
Source: Sci Rep. 2023 Oct 21;13:17994. doi: 10.1038/s41598-023-45114-2 (PMC10590446; doi:10.1038/s41598-023-45114-2)
Supplement: Supplementary file 1 — Supplementary Information 1. [file 41598_2023_45114_MOESM1_ESM.xlsx]

## Sheet: TG
				Machine-type tolerance
			Procedure	Non-IMRT	IMRT	SRS/SBRT
			X-ray monitor unit linearity (output constancy)	±2% ≥5 MU	±5% (2-4 MU), ±2% ≥ 5 MU	±5% (2-4 MU), ±2% ≥ 5 MU
			Electron monitor unit linearity (output constancy)		±2% (2-4 MU) ≥5 MU
			X-ray output constancy vs dose rate		±2% from baseline
			X-ray output constancy vs gantry angle		±1% from baseline
			Electron output constancy vs gantry angle		±1% from baseline

## Sheet: MU
	X-ray
				Stealth Chamber			FC65-G Chamber
	Energy	MU		Mean	Deviation from output at 0°		Mean	Deviation from output at 0°
	4 MV	4		122.05 ± 0.01	-0.0007		0.69 ± 0.00	-0.0017
		7		213.61 ± 0.01	-0.0006		1.20 ± 0.00	0.0009
		15		457.70 ± 0.04	-0.0006		2.58 ± 0.00	-0.0005
		50		1525.66 ± 0.04	-0.0006		8.59 ± 0.00	-0.0002
		100		3053.28 ± 0.22	0		17.19 ± 0.00	0
		300		9155.05 ± 1.43	-0.0005		51.54 ± 0.00	-0.0003
	6 MV	4		111.81 ± 0.02	-0.0009		0.71 ± 0.00	-0.0006
		7		195.6 ± 0.04	-0.0013		1.24 ± 0.00	-0.0004
		15		419.29 ± 0.04	-0.0009		2.65 ± 0.00	-0.0008
		50		1397.21 ± 0.07	-0.0012		8.82 ± 0.00	-0.0002
		100		2797.8 ± 0.30	0		17.65 ± 0.00	0
		300		8390.94 ± 2.09	-0.0003		52.98 ± 0.02	0.0005
	8 MV	4		100.54 ± 0.02	-0.0002		0.74 ± 0.00	0.0007
		7		175.94 ± 0.03	-0.0003		1.29 ± 0.00	0.0006
		15		377.09 ± 0.00	-0.0001		2.76 ± 0.00	-0.0005
		50		1256.51 ± 0.07	-0.0004		9.19 ± 0.00	-0.0001
		100		2514.08 ± 0.09	0		18.38 ± 0.00	0
		300		7542.92 ± 0.56	0.0001		55.14 ± 0.00	0.0005
	10 MV	4		100.06 ± 0.01	-0.0004		0.76 ± 0.00	0.0025
		7		175.13 ± 0.02	-0.0002		1.33 ± 0.00	0.0008
		15		375.26 ± 0.03	-0.0002		2.84 ± 0.00	0.0007
		50		1250.81 ± 0.14	-0.0003		9.46 ± 0.00	0.0001
		100		2502.3 ± 0.13	0		18.92 ± 0.00	0
		300		7507.64 ± 0.51	0.0001		56.79 ± 0.01	0.0005
	15 MV	4		102.63 ± 0.05	0.0003		0.78 ± 0.00	0.0087
		7		179.62 ± 0.00	0.0004		1.36 ± 0.00	0.0042
		15		381.59 ± 5.76	-0.0082		2.92 ± 0.00	0.0022
		50		1282.85 ± 0.13	-0.0003		9.70 ± 0.00	0.0006
		100		2564.95± 0.19	0		19.39 ± 0.00	0
		300		7697.42± 0.71	0.0003		58.2 ± 0.00	0.0005
	6 MV FFF	4		99.38 ± 0.36	-0.001		0.7 ± 0.00	0.0074
		7		174.01 ± 0.07	-0.0005		1.21 ± 0.00	0.0025
		15		373.33 ± 0.02	0.0007		2.6 ± 0.00	0.0002
		50		1243.64 ± 0.24	0.0001		8.65 ± 0.00	0.0005
		100		2487.10 ± 0.11	0		17.3 ± 0.00	0
		300		7461.58 ± 0.71	0.0003		51.92 ± 0.01	0.0003
	10 MV FFF	4		75.62 ± 0.16	-0.0024		0.74 ± 0.00	0.0043
		7		131.92 ± 0.28	-0.0056		1.31 ± 0.00	0.0096
		15		284.37 ± 0.50	-0.0003		2.79 ± 0.00	0.0041
		50		947.99 ± 0.18	-0.0004		9.23 ± 0.00	-0.0015
		100		1895.21 ± 0.65	0		18.49 ± 0.00	0
		300		5685.26 ± 0.64	-0.0001		55.46 ± 0.00	-0.0002
	Electron
				Stealth Chamber			FC65-G Chamber
	Energy	MU		Mean	Deviation from output at 0°		Mean	Deviation from output at 0°
	6 MeV	4		140.4 ± 0.22	-0.0064
		7		247.43 ± 0.82	0.0006		1.50 ± 0.00	-0.0001
		15		529.66 ± 0.79	-0.0004
		50		1766.92 ± 0.23	0.0004		10.73 ± 0.00	0.0009
		100		3532.51 ± 0.62	0		21.43 ± 0.00	0
		300		10596.25 ± 0.77	-0.0001		64.29 ± 0.01	0
	9 MeV	4		165.70 ±0.59	0.0021
		7		289.63 ± 0.07	0.0008		1.52 ± 0.00	0.0014
		15		619.92 ± 0.83	-0.0003
		50		2066.69 ± 0.93	-0.0002		10.88 ± 0.01	0.0014
		100		4134.13 ± 1.48	0		21.72 ± 0.01	0
		300		12396.41 ± 0.78	-0.0005		65.20 ± 0.00	0.0006
	12 MeV	4		185.06 ± 0.97	0.0043
		7		322.30 ± 0.26	-0.0005		1.37 ± 0.00	0.001
		15		690.99 ± 1.03	0
		50		2302.43 ± 0.10	-0.0003		9.77 ± 0.00	0.0016
		100		4606.36 ± 1.16	0		19.51 ± 0.00	0
		300		13814.63 ± 2.64	-0.0003		58.65 ± 0.02	0.0021
	15 MeV	4		188.30 ± 1.19	0.0027
		7		329.50 ± 1.01	0.0026		1.49 ± 0.00	0.0021
		15		704.27 ± 0.21	0.0001
		50		2348.09 ± 0.99	0.0003		10.62 ± 0.00	0.0017
		100		4694.88 ± 1.08	0		21.21 ± 0.00	0
		300		14076.71 ± 0.96	-0.0006		63.74 ± 0.01	0.0019
	16 MeV	4		190.41 ± 1.61	0.0004
		7		333.41 ± 1.79	0.001		1.52 ± 0.00	0.007
		15		713.30 ± 1.30	-0.0006
		50		2377.97 ± 0.44	-0.0005		10.79 ± 0.00	0.0009
		100		4758.14 ± 0.19	0		21.55 ± 0.01	0
		300		14265.43 ± 2.87	-0.0006		64.69 ± 0.00	0.0005
	20 MeV	4		196.94 ± 0.62	-0.0021
		7		345.31 ± 0.36	-0.0002		1.55 ± 0.00	0.0057
		15		740.15 ± 0.63	0
		50		2470.05 ± 1.58	0.0012		11.02 ± 0.00	0.0007
		100		4934.15 ± 0.91	0		22.03 ± 0.01	0
		300		14802.55 ± 2.90	0		66.16 ± 0.01	0.0013

## Sheet: DoseRate
				Stealth Chamber		FC65-G Chamber
		Energy	Dose rate	Mean (nC)	Deviation from output at 0°	Mean (nC)	Deviation from output at 0°
		4 MV	100	12349.47 ± 4.72	0.0021	13.75 ± 0.00	0
			150	12323.12 ± 0.45	0	13.75 ± 0.00	0
			200	12311.63 ± 0.35	-0.0009	13.75 ± 0.00	0
			250	12300.63 ± 0.61	-0.0018	13.76 ± 0.01	0.0004
		6 MV	100	2849.65 ± 0.45	0.0083	14.12 ± 0.00	0
			200	2833.40± 0.29	0.0026	14.12 ± 0.00	0
			300	2826.17 ± 1.21	0	14.12 ± 0.00	0
			400	2822.69 ± 0.04	-0.0012	14.12 ± 0.01	-0.0004
			500	2819.68 ± 0.22	-0.0023	14.11 ± 0.00	-0.0007
			600	2817.13 ± 0.32	-0.0032	14.12 ± 0.01	-0.0004
		8 MV	100	2577.35 ± 0.45	0.005	14.71 ± 0.01	0.0003
			200	2560.36 ± 0.29	-0.0016	14.70 ± 0.00	0
			300	2564.44 ± 1.21	0	14.70 ± 0.00	0
			400	2550.02 ± 0.04	-0.0056	14.70 ± 0.00	0
			500	2554.76 ± 0.22	-0.0038	14.70 ± 0.01	-0.0003
			600	2551.62 ± 0.32	-0.0005	14.70 ± 0.00	0
		10 MV	100	2562.72 ± 0.19	0.0036	15.15 ± 0.01	-0.0003
			200	2545.71 ± 0.29	-0.0031	15.15 ± 0.01	0
			300	2553.58 ± 0.32	0	15.15 ± 0.00	0
			400	2545.69 ± 0.22	-0.0031	15.14 ± 0.00	0
			500	2541.12 ± 0.07	-0.0049	15.14 ± 0.01	-0.0003
			600	2538.04 ± 0.26	-0.0061	15.14 ± 0.00	-0.001
		15 MV	100	2621.94 ± 0.24	0.0037	15.52 ± 0.01	0.0003
			200	2604.61 ± 0.20	-0.003	15.51 ± 0.00	0
			300	2612.35 ± 0.32	0	15.51 ± 0.00	0
			400	2605.36 ± 0.22	-0.0027	15.51 ± 0.00	0
			500	2600.72 ± 0.07	-0.0045	15.51 ± 0.01	-0.0003
			600	2597.25 ± 0.26	-0.0058	15.50 ± 0.01	-0.001
		6 MV FFF	100	2621.94 ± 3.42	0.0037	13.85 ± 0.00	0.0004
			200	2604.61 ± 2.32	0.0015	13.84 ± 0.00	-0.0004
			300	2612.35 ± 2.19	0	13.85 ± 0.01	0
			400	2605.36 ± 0.61	-0.0013	13.83 ± 0.00	-0.0011
			500	2600.72 ± 1.47	-0.0022	13.84 ± 0.01	-0.0007
			600	2597.25 ± 2.32	-0.0029	13.84 ± 0.01	-0.0007
		10 MV FFF	100	9567.16 ± 0.62	0.005	14.79 ± 0.01	0.0003
			200	9536.33 ± 0.63	0.0019	14.80 ± 0.01	0.001
			300	9518.70 ± 0.69	0	14.79 ± 0.01	0
			400	9508.41 ± 0.08	-0.0011	14.79 ± 0.01	0
			500	9498.64 ± 0.95	-0.0021	14.80 ± 0.00	0.001
			600	9505.94 ± 2.53	-0.0013	14.78 ± 0.00	-0.0003

## Sheet: Ganrty
		X-ray
				Stealth Chamber		FC65-G Chamber
		Energy	Gantry Angle (°)	Mean (nC)	Deviation from output at 0°	Mean (nC)	Deviation from output at 0°
		4 MV	0	1530.24 ± 0.04	0	13.13 ± 0.00	0
			90	1517.38 ± 0.10	-0.0084	13.10 ± 0.00	-0.0023
			180	1518.36 ± 0.05	-0.0078	12.77 ± 0.00	-0.0274
			270	1526.49 ± 0.43	-0.0024	13.13 ± 0.00	0
		6 MV	0	1405.48 ± 0.10	0	13.83 ± 0.00	0
			90	1392.92 ± 0.15	-0.0089	13.80 ± 0.00	-0.0025
			180	1393.43 ± 0.16	-0.0086	13.50 ± 0.00	-0.0242
			270	1400.20 ± 0.06	-0.0038	13.83 ± 0.00	0
		8 MV	0	1270.80 ± 0.06	0	14.57 ± 0.00	0
			90	1257.14 ± 0.03	-0.0107	14.55 ± 0.00	-0.0017
			180	1260.27 ± 0.05	-0.0083	14.30 ± 0.00	-0.0189
			270	1264.65 ± 0.06	-0.0048	14.60 ± 0.00	0.0017
		10 MV	0	1266.66 ± 0.25	0	15.16 ± 0.00	0
			90	1254.88 ± 0.08	-0.0093	15.13 ± 0.00	-0.002
			180	1258.58 ± 0.09	-0.0064	14.90 ± 0.00	-0.0175
			270	1262.36 ± 0.13	-0.0034	15.17 ± 0.00	0.0007
		15 MV	0	1296.84 ± 0.24	0	15.77 ± 0.00	0
			90	1285.26 ± 0.11	-0.0089	15.75 ± 0.00	-0.0016
			180	1290.53 ± 0.08	-0.0049	15.51 ± 0.00	-0.0168
			270	1293.38 ± 0.03	-0.0027	15.78 ± 0.00	0.0006
		6 MV FFF	0	1259.02 ± 0.26	0	13.17 ± 0.00	0
			90	1248.26 ± 0.22	-0.0085	13.16 ± 0.00	-0.0011
			180	1248.07 ± 0.11	-0.0087	12.84 ± 0.00	-0.0254
			270	1254.52 ± 0.14	-0.0036	13.20 ± 0.00	0.0019
		10 MV FFF	0	957.69 ± 0.28	0	14.54 ± 0.00	0
			90	948.40 ± 0.19	-0.0097	14.54 ± 0.00	0
			180	949.93 ± 0.43	-0.0081	14.27 ± 0.00	-0.0186
			270	953.30 ± 0.26	-0.0046	14.58 ± 0.00	0.0028
		Electron
				Stealth Chamber		FC65-G Chamber
		Energy	Gantry Angle (°)	Mean (nC)	Deviation from output at 0°	Mean (nC)	Deviation from output at 0°
		6 MeV	0	1789.97 ± 0.31	0	0.33 ± 0.00	0
			90	1783.43 ± 0.47	-0.0037	0.33 ± 0.00	-0.0069
			180	1788.16 ± 0.85	-0.001
			270	1797.86 ± 0.62	0.0044	0.33 ± 0.00	0.007
		9 MeV	0	2094.78 ± 0.67	0	0.55 ± 0.00	0
			90	2088.91 ± 0.31	-0.0028	0.55 ± 0.00	0.0028
			180	2093.45 ± 0.25	-0.0006
			270	2100.33 ± 0.67	0.0026	0.56 ± 0.00	0.0094
		12 MeV	0	2330.43 ± 0.43	0	1.07 ± 0.00	0
			90	2321.96 ± 0.78	-0.0036	1.08 ± 0.00	0.0093
			180	2325.30 ± 0.53	-0.0022
			270	2335.93 ± 0.64	0.0024	1.08 ± 0.00	0.0136
		15 MeV	0	2368.96 ± 1.16	0	4.37 ± 0.00	0
			90	2364.81 ± 0.37	-0.0017	4.42 ± 0.01	0.0115
			180	2369.98 ± 1.41	0.0004
			270	2368.62 ± 1.84	-0.0001	4.42 ± 0.00	0.0099
		16 MeV	0	2405.01 ± 0.68	0	9.35 ± 0.00	0
			90	2397.03 ± 0.12	-0.0033	9.4 ± 0.02	0.0051
			180	2401.94 ± 1.13	-0.0013
			270	2411.71 ± 0.79	0.0028	9.38 ± 0.00	0.0029
		20 MeV	0	2493.94 ± 1.66	0	13.94 ± 0.00	0
			90	2483.08 ± 1.10	-0.0044	13.88 ± 0.01	-0.0047
			180	2486.62 ± 1.70	-0.0029
			270	2497.26 ± 1.12	0.0013	13.97 ± 0.01	0.0018
