# Supplementary material for: Dosimetric verification of annual quality assurance for a linear accelerator using a transmission type detector
Source: Sci Rep. 2023 Oct 21;13:17994. doi: 10.1038/s41598-023-45114-2 (PMC10590446; doi:10.1038/s41598-023-45114-2)
Supplement: Supplementary file 2 — Supplementary Information 2. [file 41598_2023_45114_MOESM2_ESM.xlsx]

## Sheet: 0724-1
			Gangreung Asan
			20220724
		solid water		backscatter			8 cm
		SAD	100	dose rate			800 MU/min
		SSD
		Voltage	-420									RTP
	FS	MU	1 (nC)	2 (nC)	average		MU	1 (nC)	2 (nC)	OF (Stealth)		OF (RTP)		0
	10x10	100	1136	1136	1136	11.36				1	1	1		0.1
	8x8	100	738.4	738.2	738.3	11.5359				0.649912	1.01549	0.969		0.05
	6x6	100	416.6	416.7	416.65	11.5736				0.366769	1.0188	0.93		0.05
	4x4	100	184.7	184.8	184.75	11.5469				0.162632	1.01645	0.88		0.01
	2x2	100	45.445	45.425	45.435	11.3588	200	90.89	90.85	0.0399956	0.99989	0.804		0
	1x1	100	10.675	10.675	10.675	10.675	200	21.35	21.35	0.00939701	0.939701	0.697
	FS	MU	1 (nC)	2 (nC)	average		MU	1 (nC)	2 (nC)	OF (Stealth)		OF (RTP)
	10x10	100	1159	1160	1159.5					1		1
	8x8	100	749.3	749.3	749.3					0.646227		0.969
	6x6	100	424.1	423.8	423.95					0.365632		0.93
	4x4	100	188.5	188.5	188.5					0.16257		0.88
	2x2	100			0		200	376.7	376.6	0		0.804
	1x1	100			0		200	92.63	92.64	0		0.697

## Sheet: 0724-2
			Gangreung Asan
			20220724
		solid water		backscatter			11 cm
		SAD	100	dose rate			800 MU/min
		SSD	90	CC13
		Voltage	+300
	FS	MU	1 (nC)	2 (nC)	average	MU	1 (nC)	2 (nC)	OF (CC13)	OF (RTP)
	10x10	100	3.4	3.402	3.401				1	1	0	Depth		5cm
	8x8	100	3.346	3.348	3.347				0.984122	0.969	-0.0156061	Halcyon
	6x6	100	3.273	3.271	3.272				0.96207	0.93	-0.0344838	error
	4x4	100	3.154	3.159	3.1565				0.928109	0.88	-0.0546697
	3x3	100	3.065	3.06	3.0625				0.90047		NA
	2x2	100	2.9	2.899	2.8995	200	90.89	90.85	0.852543	0.804	-0.0603773
	1x1	100	2.035	2.032	2.0335	200	21.35	21.35	0.597912	0.697	0.142163
	FS	MU	1 (nC)	2 (nC)	average	MU	1 (nC)	2 (nC)	OF (CC13)	OF (RTP)		Depth
	10x10	100	2.775	2.775	2.775				1	1	0	Halcyon
	8x8	100	2.695	2.696	2.6955				0.971351	0.969	-0.00242658
	6x6	100	2.592	2.591	2.5915				0.933874	0.93	-0.00416546
	4x4	100	2.453	2.45	2.4515				0.883423	0.88	-0.00389025
	3x3	100	2.353	2.359	2.356				0.849009		NA
	2x2	100	2.226	2.223	2.2245	200	376.7	376.6	0.801622	0.804	0.00295818
	1x1	100	1.479	1.484	1.4815	200	92.63	92.64	0.533874	0.697	0.23404
		TrueBeam
		solid water		backscatter			11 cm
		SAD	100	dose rate			600 MU/min
		SSD	95	CC13
		Voltage	+300								RTP
	FS	MU	1 (nC)	2 (nC)	average		MU	1 (nC)	2 (nC)	OF (CC13)	OF (RTP)		Depth	5 cm
	10x10	100	3.408	3.408	3.408					1	1		TrueBeam
	8x8	100	3.346	3.348	3.347					0.982101	0.982	-0.000102779	6FFF
	7X7	100	3.308	3.309	3.3085					0.970804	0.97	-0.00082817	CC13
	6x6	100	3.264	3.266	3.265					0.95804	0.956	-0.00212925	solid water
	5X5	100	3.21	3.205	3.2075					0.941168	0.94	-0.00124084
	4x4	100	3.142	3.141	3.1415					0.921802	0.919	-0.00303931
	3x3	100	3.055	3.055	3.055					0.89642	0.895	-0.00158429
	FS	MU	1 (nC)	2 (nC)	average		MU	1 (nC)	2 (nC)	OF (CC13)	OF (RTP)		Depth	5 cm
	10x10	100	3.479	3.479	3.479					1	1		TrueBeam
	8x8	100	3.403	3.401	3.402					0.977867	0.978	0.000135802	6FF
	7X7	100	3.35	3.352	3.351					0.963208	0.963	-0.000215756	CC13
	6x6	100	3.3	3.299	3.2995					0.948405	0.947	-0.00148113	solid water
	5X5	100	3.235	3.233	3.234					0.929577	0.926	-0.00384848
	4x4	100	3.156	3.155	3.1555					0.907014	0.904	-0.00332245
	3x3	100	3.063	3.064	3.0635					0.880569	0.878	-0.00291758
	2x2	100	2.907	2.905	2.906		200	376.7	376.6	0.835297	0.833	-0.00275052
	1x1	100	2.115	2.117	2.116		200	92.63	92.64	0.608221	0.733	0.205155
		TrueBeam
		solid water		backscatter			11 cm
		SAD	100	dose rate			600 MU/min
		SSD	95	Stealth
		Voltage	-420								RTP
	FS	MU	1 (nC)	2 (nC)	average	/Area	MU	1 (nC)	2 (nC)	OF (Stealth)	OF (RTP)		Depth	5 cm
	10x10	100	1595	1597	1596	15.96				1	1		TrueBeam
	8x8	100	1041	1042	1041.5	16.2734				1.01964	0.982	-0.036914	6FFF
	7X7	100	802.5	802.5	802.5	16.3776				1.02616	0.97	-0.0547305	Stealth
	6x6	100	592.1	588.4	590.25	16.3958				1.02731	0.956	-0.0694124	solid water
	5X5	100	393.1	409	401.05	16.042				1.00514	0.94	-0.0648049
	4x4	100	255.6	249.6	252.6	15.7875				0.989192	0.919	-0.0709587
	3x3	100	130.8	133.8	132.3	14.7				0.921053	0.895	-0.0282857
	FS	MU	1 (nC)	2 (nC)	average	/Area	MU	1 (nC)	2 (nC)	OF (Stealth)	OF (RTP)		Depth	5 cm
	10x10	100	1794	1794	1794	17.94				1	1		TrueBeam
	8x8	100	1132	1140	1136	17.75				0.989409	0.978	-0.0115313	6FF
	7X7	100	854.1	858.9	856.5	17.4796				0.974336	0.963	-0.0116348	Stealth
	6x6	100	628	625.9	626.95	17.4153				0.970751	0.947	-0.0244669	solid water
	5X5	100	423.2	429.2	426.2	17.048				0.950279	0.926	-0.025549
	4x4	100	263.1	265.1	264.1	16.5063				0.920081	0.904	-0.0174776
	3x3	100	143.1	142.1	142.6	15.8444				0.883191	0.878	-0.00587742
	2x2	100	51.97	52.15	52.06	13.015	200	376.7	376.6	0.725474	0.833	0.148215
	1x1	100			0	0	200	92.63	92.64	0	0.733	#DIV/0!

## Sheet: Stealth
	1-1. X-ray - MU
	1.Stealth chamber, 2. DR 400(250 for 4 MV, 800 for 6 and 10 FFF), 3. Field size of 10 × 10 cm2
	Enegy	FF / FFF	MU	2~4	5~10	10~20	50	100	300
				4	7	15	50	100	300
				Reading (×10-9 C)
	4 MV	FF (DR250 DR400)	R1	122.032	213.591	457.647	1525.62	3053.43	9156.33
			R2	122.06	213.617	457.722	1525.69	3053.39	9155.32
			R3	122.043	213.607	457.719	1525.66	3053.03	9153.51
			Mean	122.045	213.605	457.696	1525.66	3053.28	9155.05
	6 MV		R1	111.809	195.642	419.243	1397.14	2798.15	8392.92
			R2	111.796	195.577	419.298	1397.21	2797.68	8391.14
			R3	111.833	195.581	419.327	1397.29	2797.58	8388.76
			Mean	111.813	195.6	419.289	1397.21	2797.8	8390.94
	8 MV		R1	100.547	175.926	377.092	1256.47	2514.18	7542.47
			R2	100.515	175.974	377.087	1256.47	2514.01	7543.55
			R3	100.559	175.924	377.093	1256.59	2514.05	7542.76
			Mean	100.54	175.941	377.091	1256.51	2514.08	7542.92
	10 MV		R1	100.062	175.144	375.292	1250.77	2502.15	7508.08
			R2	100.058	175.104	375.25	1250.96	2502.35	7507.75
			R3	100.048	175.129	375.232	1250.69	2502.39	7507.08
			Mean	100.056	175.126	375.258	1250.81	2502.3	7507.64
	15 MV		R1	102.67	179.62	384.887	1282.71	2564.73	7696.68
			R2	102.566	179.624	384.952	1282.91	2565.03	7698.1
			R3	102.649	179.627	374.935	1282.94	2565.09	7697.48
			Mean	102.628	179.624	381.591	1282.85	2564.95	7697.42
	6 MV (FFF)	FFF (DR800)	R1	99.597	174.069	373.314	1243.6	2487.2	7462.3
			R2	99.579	173.935	373.356	1243.42	2486.99	7460.87
			R3	98.965	174.011	373.326	1243.9	2487.12	7461.58
			Mean	99.3803	174.005	373.332	1243.64	2487.1	7461.58
	10 MV (FFF)		R1	75.445	131.88	284.578	947.783	1895.28	5684.6
			R2	75.686	131.663	283.805	948.086	1895.81	5685.31
			R3	75.742	132.213	284.732	948.115	1894.53	5685.89
			Mean	75.6243	131.919	284.372	947.995	1895.2	5685.26
	Spec.			±5%	±2%	±2%	±1%	±1%	±1%
	4 MV	FF	Error	-0.000706998	-0.00058418	-0.0006475	-0.00064619	0	-0.00052388
	6 MV			-0.000888673	-0.00125716	-0.000908133	-0.00120702	0	-0.000294318
	8 MV			-0.000227253	-0.000251403	-5.64377e-05	-0.000422819	0	9.08218e-05
	10 MV			-0.000357938	-0.000199988	-0.000230055	-0.000273216	0	9.99527e-05
	15 MV			0.000294872	0.000429006	-0.0081911	0.000294742	0	0.000333036
	6 MV	FFF	Error	-0.00104271	-0.000529111	0.000715022	7.30435e-05	0	3.70355e-05
	10 MV			-0.00242542	-0.00562083	0.000319813	0.000413851	0	-6.16761e-05
	50 MU ERROR = {[2 × 50 MUAVG - 100 MUAVG] ÷ 100 MUAVG} × 100 300 MU ERROR = {[(300 MUAVG ÷ 3) - 100 MUAVG] ÷ 100 MUAVG} × 100
	Signature		안우상			Date		2020-09-05
	1-2. Electron MU
	1.Stealth chamber, 2. DR 400, 3. Field size of 10 × 10 cm2
	Enegy	MU		4	5~10	15	50	100	300
				4	7	15	50	100	300
				Reading (×10-9 C)
	6 MeV	R1		140.669	246.749	530.273	1767.04	3531.71	10596.1
		R2		140.398	248.583	528.54	1766.6	3532.58	10595.4
		R3		140.128	246.971	530.161	1767.13	3533.23	10597.3
		Mean		140.398	247.434	529.658	1766.92	3532.51	10596.3
	9 MeV	R1		165.171	289.732	620.059	2066.6	4135.83	12397.3
		R2		165.419	289.608	618.829	2065.6	4132.23	12396.4
		R3		166.524	289.561	620.858	2067.87	4134.33	12395.4
		Mean		165.705	289.634	619.915	2066.69	4134.13	12396.4
	12 MeV	R1		186.304	322.478	692.352	2302.49	4607.7	13817.4
		R2		183.929	321.936	689.857	2302.29	4606.52	13815.4
		R3		184.932	322.485	690.749	2302.51	4604.88	13811.1
		Mean		185.055	322.3	690.986	2302.43	4606.36	13814.6
	15 MeV	R1		187.392	330.445	704.445	2346.96	4696.18	14076
		R2		189.985	328.107	704.39	2347.93	4694.91	14076.1
		R3		187.516	329.945	703.982	2349.37	4693.54	14078.1
		Mean		188.298	329.499	704.272	2348.09	4694.88	14076.7
	16 MeV	R1		192.098	335.454	714.526	2378.58	4757.99	14269.3
		R2		188.248	333.668	713.879	2377.78	4758.02	14264.5
		R3		190.883	331.1	711.505	2377.55	4758.4	14262.5
		Mean		190.41	333.407	713.303	2377.97	4758.14	14265.4
	20 MeV	R1		196.065	344.802	741.016	2469.32	4933.35	14805.1
		R2		197.412	345.632	739.896	2472.24	4933.68	14804.1
		R3		197.352	345.481	739.529	2468.59	4935.42	14798.5
		Mean		196.943	345.305	740.147	2470.05	4934.15	14802.6
	Spec.			±2%		±1.0%
	6 MeV	Error		-0.006383	0.000642563	-0.000411323	0.000378485	0	-0.000119588
	9 MeV			0.00205307	0.000845356	-0.000328996	-0.000181981	0	-0.000482273
	12 MeV			0.00434413	-0.000452283	4.5372e-05	-0.00032788	0	-0.000323321
	15 MeV			0.00267575	0.00260906	5.74148e-05	0.000275903	0	-0.000562622
	16 MeV			0.00044205	0.00101375	-0.000584846	-0.000461455	0	-0.000629681
	20 MeV			-0.00214269	-0.000247006	3.36431e-05	0.00120615	0	7.61136e-06
	50 MU ERROR = {[2 × 50 MUAVG - 100 MUAVG] ÷ 100 MUAVG} × 100 300 MU ERROR = {[(300 MUAVG ÷ 3) - 100 MUAVG] ÷ 100 MUAVG} × 100
	Signature		안우상			Date		2020-09-05
	2. X-ray Dose rate
	: 1. Stealth chamber 2. 10×10 cm2, 3. 100 MU for FF beams (500 MU for FFF beams)
	Energy	FF / FFF	Dose rate	100	200	300	400	500	600
				Reading (×10-9 C)
	4 MV	FF	Dose rate		100	150	200	250
			R1		12354.2	12323.6	12311.9	12301.2
			R2		12349.5	12322.9	12311.2	12300.8			100	MU
			R3		12344.7	12322.8	12311.8	12300			60	30	20.1072	15.064	12.0409	10.0284
			Mean		12349.5	12323.1	12311.6	12300.6
	6 MV		R1	2850.13	2833.46	2826.16	2822.66	2819.68	2816.83
			R2	2849.5	2833.58	2826.27	2822.55	2819.82	2817.26
			R3	2849.33	2833.17	2826.06	2822.86	2819.55	2817.29
			Mean	2849.65	2833.4	2826.16	2822.69	2819.68	2817.13				Measured dose rate
	8 MV		R1	2577.85	2560.64	2564.97	2550.06	2554.55	2551.88		100	200	300	400	500	600
			R2	2577.22	2560.37	2563.06	2550.02	2554.99	2551.72		98.3-100	198.3-100	298.3	398.3	498.3	598.3
			R3	2576.98	2560.05	2565.3	2549.98	2554.74	2551.27					396.7	496.7	596.7	15x
			Mean	2577.35	2560.36	2564.44	2550.02	2554.76	2551.62
	10 MV		R1	2562.94	2545.49	2553.82	2545.68	2541.37	2537.82
			R2	2562.65	2545.89	2553.32	2545.89	2540.91	2538.18
			R3	2562.59	2545.76	2553.59	2545.51	2541.06	2538.12
			Mean	2562.72	2545.71	2553.57	2545.69	2541.12	2538.04
	15 MV		R1	2621.69	2604.84	2611.98	2605.11	2600.75	2597.45
			R2	2622.18	2604.54	2612.46	2605.43	2600.64	2597.34
			R3	2621.96	2604.45	2612.6	2605.53	2600.77	2596.95
			Mean	2621.94	2604.61	2612.35	2605.36	2600.72	2597.25
	6 MV	FFF	Dose rate	400	600	800	1000	1200	1400		400	600	800	1000	1200	1400	6FFF
			R1	12584.7	12556.2	12537	12519.2	12509	12501.2				796.8	996.5	1196.5
			R2	12580.6	12553	12533.9	12518.2	12507.4	12498.5		500	MU
			R3	12577.8	12551.7	12532.7	12518.1	12506	12496.5		300	150	100.536	75.3201	60.2047	50.1421
			Mean	12581	12553.6	12534.5	12518.5	12507.5	12498.7
	10 MV		Dose rate	400	800	1200	1600	2000	2400		400	800	1200	1600	2000	2400	10FFF
			R1	9567.85	9536.49	9519.42	9508.45	9499.72	9504.48			795	1195	1595	1993	2393
			R2	9566.64	9536.86	9518.63	9508.32	9497.96	9504.48			800
			R3	9566.99	9535.64	9518.06	9508.45	9498.25	9508.87
			Mean	9567.16	9536.33	9518.7	9508.41	9498.64	9505.94
													12.5209
	Spec.			±1%
	4 MV	FF	Error		0.00213847	0	-0.000932421	-0.00182511
	6 MV			0.0083115	0.00256071	0	-0.0012297	-0.00229392	-0.00319786
	8 MV			0.00503397	-0.00159411	0	-0.00562448	-0.00377548	-0.00499966
	10 MV			0.00358308	-0.00307934	0	-0.00308678	-0.00487878	-0.00608258
	15 MV			0.00367332	-0.00296247	0	-0.00267435	-0.00445155	-0.00578011
	6 MV	FFF	Error	0.00371034	0.00152408	0	-0.00128044	-0.00215804	-0.00285608
	10 MV			0.00509071	0.00185186	0	-0.00108187	-0.00210753	-0.00134055
	RR1 ERROR = {[RR1AVG - RRmid(AVG)] ÷ RRmid(AVG)} × 100 RRmax ERROR = {[RR1AVG - RRmax(AVG)] ÷ RRmax(AVG)} × 100
	Signature		안우상		Date		2020-09-12
			20x20 cm2 for 4 MV
	2-2. 선량률에 따른 전자선 출력 일치도(선택)
	: 1. Stealth chambmer 2. 10×10 cm2, 3. 100 MU
	Energy		Dose rate	100	200	300	400	500	600				Measured dose rate
				Reading (×10-9 C)							100	200	300	400	500	600
	6 MeV		R1	3581.67	3566.38	3560.28	3555.68	3553.46	3552.09		100	195-200	295-299.5	394-399.5	500	593.5-599.5
			R2	3586.07	3567.41	3559.73	3556.47	3554.12	3553.28
			R3	3581.46	3566.63	3560.72	3556.34	3553.49	3552.6
			Mean	3583.07	3566.81	3560.24	3556.17	3553.69	3552.66
	9 MeV		R1	4183.02	4167.22	4161.73	4158.11	4153.51	4153.22
			R2	4183.73	4169.67	4162.8	4159.48	4153.16	4153.31
			R3	4185.91	4166.65	4160.19	4157.9	4153.59	4152.48
			Mean	4184.22	4167.84	4161.58	4158.49	4153.42	4153
	12 MeV		R1	4656.84	4637.97	4627.86	4621.38	4615.9	4611.89
			R2	4654.19	4635.58	4624.41	4620.21	4614.27	4611.17
			R3	4654.34	4635.15	4625.98	4619.97	4614.18	4610.86
			Mean	4655.12	4636.23	4626.08	4620.52	4614.78	4611.31
	15 MeV		R1
			R2
			R3
			Mean	#DIV/0!	#DIV/0!	#DIV/0!	#DIV/0!	#DIV/0!	#DIV/0!
	16 MeV		R1	4797.14	4779.5	4768.75	4763.85	4761.1	4753.22
			R2	4791.95	4778.96	4768.7	4760.92	4757.23	4753.7
			R3	4796.01	4777.9	4767.3	4761.19	4754.4	4754.41
			Mean	4795.03	4778.78	4768.25	4761.99	4757.58	4753.78
	20 MeV		R1	4968.75	4951.69	4945.31	4936.58	4928.13	4925.44
			R2	4969.73	4948.39	4941.46	4938.98	4927.09	4927.63
			R3	4968.69	4952.06	4941.7	4933.59	4924.17	4923.65
			Mean	4969.06	4950.71	4942.82	4936.38	4926.46	4925.57
	Spec.			±1%
	6 MeV	FF	Error	0.0064108	0.00184444	0	-0.00114505	-0.00183986	-0.00212991
	9 MeV			0.00544137	0.00150592	0	-0.000740264	-0.00195967	-0.00205972
	12 MeV			0.00627687	0.00219394	0	-0.00120238	-0.0024431	-0.00319449
	15 MeV			#DIV/0!	#DIV/0!	#DIV/0!	#DIV/0!	#DIV/0!	#DIV/0!					13.3333	3.75
	16 MeV			0.00561737	0.00220941	0	-0.00131299	-0.00223814	-0.00303543					6.66667	7.5
	20 MeV			0.00530783	0.00159713	0	-0.00130196	-0.00330938	-0.00348903					4.16667	12
	RR1 ERROR = {[RR1AVG - RRmid(AVG)] ÷ RRmid(AVG)} × 100 RRmax ERROR = {[RR1AVG - RRmax(AVG)] ÷ RRmax(AVG)} × 100
	Signature		안우상		Date		2020-09-12
	3-1. 갠트리 각도에 따른 X-선 출력 일치도										3-1-1. 갠트리 각도에 따른 X-선 출력 일치도
	1. 20×20 cm2, 2. 50 MU, 3. Dose Rate: 400 (250 for 4 MV, 800 for 6 and 10 MV FFF)										1. 20×20 cm2, 2. 50 MU, 3. Dose Rate: 400 (250 for 4 MV, 800 for 6 and 10 MV FFF)
	2. Set up the Stealth chamber on the gantry mount .										2. Set up the Stealth chamber on the gantry mount .
	Energy	FF / FFF	Gantry Angle		270	0	90	180			Energy	FF / FFF	Gantry Angle	30	60	120	150	330	300	240	210
					Reading (×10-9 C)									Reading (×10-9 C)
	4 MV	FF	R1		1526.16	1530.25	1517.3	1518.39			4 MV	FF	R1	1528.66	1522.37	1519.6	1517.62	1530.77	1526.01	1522.53	1519.76
			R2		1526.34	1530.28	1517.36	1518.3					R2	1528.36	1522.43	1519.6	1517.43	1530.83	1526.12	1522.53	1519.52
			R3		1526.97	1530.19	1517.5	1518.38					R3	1528.17	1522.31	1519.43	1517.58	1530.89	1526.14	1522.76	1519.37
			Mean		1526.49	1530.24	1517.38	1518.36					Mean	1528.4	1522.37	1519.54	1517.55	1530.83	1526.09	1522.61	1519.55
	6 MV		R1		1400.15	1405.46	1393.05	1393.61			6 MV		R1	1403.81	1397.26	1394.6	1393.04	1404.66	1399.8	1397.21	1394.47
			R2		1400.26	1405.39	1392.95	1393.32					R2	1403.65	1396.98	1394.83	1392.97	1404.59	1399.75	1397.21	1394.62
			R3		1400.19	1405.59	1392.76	1393.35					R3	1403.51	1397.12	1394.77	1393.13	1404.55	1399.84	1397.44	1394.73
			Mean		1400.2	1405.48	1392.92	1393.43					Mean	1403.65	1397.12	1394.73	1393.05	1404.6	1399.8	1397.29	1394.61
	8 MV		R1		1264.6	1270.75	1257.13	1260.32			8 MV		R1	1268.69	1261.4	1260.4	1259.79	1269.8	1264.06	1262.62	1260.87
			R2		1264.71	1270.78	1257.17	1260.22					R2	1268.68	1261.11	1260.57	1259.82	1269.64	1264.02	1262.62	1260.81
			R3		1264.63	1270.86	1257.12	1260.28					R3	1268.52	1261.31	1260.47	1259.8	1269.85	1264.1	1262.54	1260.83
			Mean		1264.65	1270.8	1257.14	1260.27					Mean	1268.63	1261.27	1260.48	1259.8	1269.76	1264.06	1262.59	1260.84
	10 MV		R1		1262.29	1266.39	1254.79	1258.48			10 MV		R1	1264.36	1257.44	1258.4	1257.73	1266.43	1260.93	1260.74	1259.4
			R2		1262.29	1266.72	1254.92	1258.65					R2	1264.1	1257.28	1258.27	1257.68	1266.31	1261.22	1260.96	1259.46
			R3		1262.51	1266.88	1254.94	1258.59					R3	1264.33	1257.28	1258.3	1257.63	1266.51	1261.14	1260.73	1259.22
			Mean		1262.36	1266.66	1254.88	1258.58					Mean	1264.26	1257.33	1258.32	1257.68	1266.42	1261.1	1260.81	1259.36
	15 MV		R1		1293.4	1296.82	1285.13	1290.45			15 MV		R1	1294.57	1287.05	1289.64	1289.29	1297.39	1291.03	1291.99	1290.83
			R2		1293.39	1296.61	1285.33	1290.61					R2	1294.55	1287.13	1289.8	1289.24	1297.29	1290.98	1292.17	1291.04
			R3		1293.34	1297.08	1285.32	1290.53					R3	1294.42	1287.28	1289.65	1289.54	1297.42	1291.5	1292.28	1291.99
			Mean		1293.38	1296.84	1285.26	1290.53					Mean	1294.52	1287.15	1289.7	1289.36	1297.37	1291.17	1292.15	1291.29
	6 MV	FFF	R1		1254.42	1259.24	1248.52	1248.16			6 MV	FFF	R1	1257.88	1252.03	1250	1247.84	1257.87	1254.25	1251.57	1249.2
			R2		1254.68	1258.73	1248.12	1247.96					R2	1257.33	1252.42	1249.42	1248.05	1258.57	1254.28	1251.65	1249.2
			R3		1254.45	1259.07	1248.14	1248.09					R3	1257.34	1252.14	1249.5	1248.09	1258.07	1254.17	1251.88	1249.57
			Mean		1254.52	1259.02	1248.26	1248.07					Mean	1257.52	1252.2	1249.64	1247.99	1258.17	1254.23	1251.7	1249.32
	10 MV		R1		953.39	957.86	948.199	949.589			10 MV		R1	956.094	950.092	949.692	950.111	956.962	953.151	951.905	951.301
			R2		953.512	957.839	948.423	950.413					R2	955.751	950.71	950.028	949.268	956.975	953.318	951.773	951.016
			R3		953.006	957.369	948.567	949.786					R3	955.802	950.255	950.507	948.37	956.812	952.186	952.185	951.358
			Mean		953.303	957.689	948.396	949.929					Mean	955.882	950.352	950.076	949.25	956.916	952.885	951.954	951.225
	Spec.				±1%						Spec.			±1%
	4 MV	FF	Error		-0.00244951	0	-0.00840152	-0.00776632			4 MV	FF	Error	-0.0012046	-0.0051432	-0.00698932	-0.008295	0.000384471	-0.00271069	-0.00498898	-0.00698692
	6 MV				-0.00375554	0	-0.00893811	-0.00857453			6 MV			-0.00129896	-0.00594791	-0.00764578	-0.00884703	-0.000624935	-0.00404369	-0.00582838	-0.00773781
	8 MV				-0.00483687	0	-0.0107468	-0.00827959			8 MV			-0.00170261	-0.00749347	-0.00811775	-0.0086518	-0.000812877	-0.00529931	-0.00645449	-0.00783552
	10 MV				-0.00339474	0	-0.00929976	-0.00638528			10 MV			-0.00189421	-0.00736659	-0.00658607	-0.0070908	-0.000195264	-0.00439606	-0.00461869	-0.00576712
	15 MV				-0.00266469	0	-0.00892685	-0.00486312			15 MV			-0.00178974	-0.00746663	-0.00550416	-0.00576711	0.000409458	-0.00437012	-0.00361726	-0.00427733
	6 MV	FFF	Error		-0.00357289	0	-0.00854609	-0.00869409			6 MV	FFF	Error	-0.00119141	-0.00541746	-0.00744946	-0.00875604	-0.000672747	-0.00379847	-0.00581221	-0.00769913
	10 MV				-0.00458047	0	-0.00970356	-0.00810284			10 MV			-0.00188683	-0.00766115	-0.00795004	-0.00881253	-0.000807151	-0.00501659	-0.00598837	-0.00674993
	90° ERROR = {[90°AVG - 0°mid(AVG)] ÷ 0°mid(AVG)} × 100
	Signature		안우상		Date		2020-09-06
	3-2. 갠트리 각도에 따른 전자선 출력 일치도										3-2-1. 갠트리 각도에 따른 전자선 출력 일치도
	1. 10×10 cm2, 2. Dose Rate: 400, 3. No applicator										1. 10×10 cm2, 2. Dose Rate: 400, 3. No applicator
	2. Set up the Stealth chamber on the gantry mount .										2. Set up the Stealth chamber on the gantry mount .
	Energy	Gantry Angle			270	0	90	180			Energy	Gantry Angle	30	60	120	150	330	300	240	210
					Reading (×10-9 C)								Reading (×10-9 C)
	6 MeV	300	R1		1798.47	1790.2	1783.29	1787.19			6 MeV	R1	1788.13	1786.64	1788.45	1787.44	1791.83	1791.53	1794.48	1790.69
			R2		1797.88	1790.09	1783.95	1788.53				R2	1788.36	1785.86	1788.59	1786.95	1791.08	1791.89	1794.52	1790.52
			R3		1797.23	1789.62	1783.04	1788.76				R3	1787.99	1786.45	1787.66	1786.57	1792.82	1793.19	1795	1789.87
			Mean		1797.86	1789.97	1783.43	1788.16				Mean	1788.16	1786.31	1788.23	1786.99	1791.91	1792.2	1794.67	1790.36
	9 MeV	300	R1		2100.65	2094.97	2088.59	2093.54			9 MeV	R1	2093.97	2092.19	2092.3	2092.91	2095.1	2094.71	2097.75	2093.33
			R2		2100.77	2095.33	2088.92	2093.64				R2	2094.89	2091.04	2094.05	2090.61	2095.4	2096.24	2099.9	2094.27
			R3		2099.56	2094.03	2089.22	2093.17				R3	2093.34	2091.27	2093.84	2092.33	2095	2095.93	2099.05	2093.97
			Mean		2100.33	2094.78	2088.91	2093.45				Mean	2094.07	2091.5	2093.39	2091.95	2095.17	2095.63	2098.9	2093.86
	12 MeV	300	R1		2335.42	2330.59	2321.67	2324.69			12 MeV	R1	2330.62	2325.85	2327.36	2324.57	2330.28	2332.2	2333.24	2329.68
			R2		2336.64	2330.74	2322.84	2325.68				R2	2328.95	2325.22	2327.16	2323.55	2331.13	2331.71	2332.64	2329.86
			R3		2335.71	2329.94	2321.36	2325.54				R3	2328.11	2324.46	2326.32	2321.01	2330.16	2331.66	2334.28	2328.36
			Mean		2335.93	2330.43	2321.95	2325.3				Mean	2329.23	2325.17	2326.94	2323.04	2330.52	2331.86	2333.39	2329.3
	15 MeV	300	R1		2369.73	2369.82	2364.41	2369.13			15 MeV	R1	2366.47	2366.44	2372.94	2370.74	2368.78	2375.39	2373.1	2372.34
			R2		2366.5	2369.41	2365.14	2371.61				R2	2367.62	2365.47	2371.04	2369.03	2368.42	2373.74	2373.24	2373.92
			R3		2369.63	2367.63	2364.88	2369.2				R3	2367.63	2365.97	2374.45	2370.59	2368.65	2373.95	2373.72	2372.32
			Mean		2368.62	2368.95	2364.81	2369.98				Mean	2367.24	2365.96	2372.81	2370.12	2368.62	2374.36	2373.35	2372.86
	16 MeV	300	R1		2412.39	2405.6	2396.89	2402.43			16 MeV	R1	2401.83	2399.85	2403.2	2400.76	2402.04	2403.53	2407.88	2404.58
			R2		2410.84	2404.26	2397.08	2402.73				R2	2401.43	2398.03	2404.64	2401.97	2404.08	2402.11	2408.56	2404.44
			R3		2411.9	2405.15	2397.11	2400.65				R3	2402.32	2399.79	2404.79	2402.23	2401.98	2403.49	2407.84	2404.07
			Mean		2411.71	2405	2397.03	2401.94				Mean	2401.86	2399.22	2404.21	2401.65	2402.7	2403.04	2408.1	2404.37
	20 MeV1)	100	R1		2497.78	2492.77	2484.25	2487.08			20 MeV	R1	2492.1	2487.79	2490.12	2486.38	2488.81	2489.97	2498.05	2494.96
			R2		2495.97	2495.84	2482.95	2488.04				R2	2491.05	2486.03	2489.87	2485.91	2492.84	2491.21	2493.97	2492.94
			R3		2498.02	2493.22	2482.05	2484.73				R3	2489.65	2485.19	2488.23	2485.01	2492.34	2488.7	2495.97	2492.97
			Mean		2497.26	2493.94	2483.08	2486.62				Mean	2490.93	2486.34	2489.41	2485.77	2491.33	2489.96	2495.99	2493.62
	Spec.				±1.5%						Spec.		±1%
	6 MeV	Error			0.00440771	0	-0.00365574	-0.00101119			6 MeV	Error	-0.00100989	-0.00204175	-0.000971153	-0.00166632	0.0010827	0.00124769	0.002625	0.00021844
	9 MeV				0.00264913	0	-0.00280189	-0.000633798			9 MeV		-0.000340847	-0.00156516	-0.000661645	-0.0013513	0.000184427	0.000404179	0.00196679	-0.000439187
	12 MeV				0.00235994	0	-0.00363482	-0.00219903			12 MeV		-0.000513068	-0.00225367	-0.00149415	-0.00316895	4.0479e-05	0.000613336	0.00127116	-0.000482744
	15 MeV				-0.000140568	0	-0.00174986	0.00043268			15 MeV		-0.000724229	-0.00126427	0.00162786	0.000490652	-0.000142538	0.00228202	0.00185595	0.00164911
	16 MeV				0.00278877	0	-0.00331697	-0.0012747			16 MeV		-0.00130755	-0.00240401	-0.000329313	-0.00139348	-0.000959111	-0.000815937	0.00128524	-0.000265696
	20 MeV				0.00132882	0	-0.00435362	-0.00293672			20 MeV		-0.00120666	-0.00305006	-0.00181814	-0.00327768	-0.00104694	-0.0015952	0.000823195	-0.000128044
	90° ERROR = {[90°AVG - 0°mid(AVG)] ÷ 0°mid(AVG)} × 100
	Signature		안우상		Date	2020-09-06
	1) 10 x 10 , 100 MU
																					0.980611

## Sheet: FC65-G
	1-1. X-ray MU
	Enegy	FF / FFF	MU	2~4	5~10	10~20	50	100	300
				4	7	15	50	100	300
				Reading (×10-9 C)
	4 MV	FF (DR250 DR400)	R1	-0.6859	-1.205	-2.576	-8.59	-17.18	-51.54
			R2	-0.6866	-1.203	-2.577	-8.592	-17.19	-51.54
			Mean	-0.68625	-1.204	-2.5765	-8.591	-17.185	-51.54
	6 MV		R1	-0.7066	-1.236	-2.645	-8.822	-17.65	-52.99
			R2	-0.7063	-1.234	-2.646	-8.825	-17.65	-52.96
			Mean	-0.70645	-1.235	-2.6455	-8.8235	-17.65	-52.975
	8 MV		R1	-0.7358	-1.288	-2.756	-9.185	-18.37	-55.14
			R2	-0.7353	-1.286	-2.754	-9.188	-18.38	-55.13
			Mean	-0.73555	-1.287	-2.755	-9.1865	-18.375	-55.135
	10 MV		R1	-0.7584	-1.326	-2.84	-9.46	-18.92	-56.8
			R2	-0.759	-1.325	-2.84	-9.462	-18.92	-56.78
			Mean	-0.7587	-1.3255	-2.84	-9.461	-18.92	-56.79
	15 MV		R1	-0.7822	-1.363	-2.914	-9.702	-19.39	-58.2
			R2	-0.7825	-1.363	-2.916	-9.7	-19.39	-58.2
			Mean	-0.78235	-1.363	-2.915	-9.701	-19.39	-58.2
	6 MV	FFF (DR1200)	R1	-0.6973	-1.215	-2.593	-8.653	-17.29	-51.91
			R2	-0.697	-1.213	-2.598	-8.656	-17.31	-51.92
			Mean	-0.69715	-1.214	-2.5955	-8.6545	-17.3	-51.915
	10 MV		R1	-0.7418	-1.305	-2.786	-9.231	-18.49	-55.46
			R2	-0.7438	-1.308	-2.784	-9.232	-18.49	-55.46
			Mean	-0.7428	-1.3065	-2.785	-9.2315	-18.49	-55.46
	Spec.			±5%	±2%	±2%	±1%	±1%	±1%
	4 MV	FF	Error	-0.00167297	0.000872854	-0.000484919	-0.000174571	0	-0.000290951
	6 MV			0.000637394	-0.000404694	-0.00075543	-0.000169972	0	0.000472144
	8 MV			0.000748299	0.00058309	-0.000453515	-0.000108844	0	0.000181406
	10 MV			0.00251057	0.000830565	0.000704722	0.000105708	0	0.000528541
	15 MV			0.00870294	0.00419951	0.00223483	0.000618876	0	0.00051573
	6 MV	FFF	Error	0.0074422	0.00247729	0.000192678	0.000520231	0	0.000289017
	10 MV			0.00432666	0.00942594	0.00414639	-0.00146025	0	-0.000180278
	50 MU ERROR = {[2 × 50 MUAVG - 100 MUAVG] ÷ 100 MUAVG} × 100 300 MU ERROR = {[(300 MUAVG ÷ 3) - 100 MUAVG] ÷ 100 MUAVG} × 100
	Signature		안우상			Date		2020-09-05
	1-2. Electron - MU
	1. 20 cone, 2. DR 500, 3. solid phantom, 4. build-up (1 cm for 6 MeV, 2 cm for 9 MeV, 3 cm for 12-20 MeV)
	Enegy	MU	5~10		50		100		300
			7		50		100		300
		20 Cone	Reading (×10-9 C)
	6 MeV	R1	-1.498		-10.72		-21.43		-64.28
		R2	-1.502		-10.73		-21.43		-64.3
		Mean	-1.5		-10.725		-21.43		-64.29
	9 MeV	R1	-1.523		-10.88		-21.73		-65.2
		R2	-1.522		-10.87		-21.71		-65.2
		Mean	-1.5225		-10.875		-21.72		-65.2
	12 MeV	R1	-1.368		-9.771		-19.51		-58.67
		R2	-1.366		-9.771		-19.51		-58.63
		Mean	-1.367		-9.771		-19.51		-58.65
	15 MeV	R1	-1.486		-10.62		-21.2		-63.74
		R2	-1.489		-10.62		-21.21		-63.73
		Mean	-1.4875		-10.62		-21.205		-63.735
	16 MeV	R1	-1.515		-10.78		-21.56		-64.68
		R2	-1.523		-10.79		-21.54		-64.69
		Mean	-1.519		-10.785		-21.55		-64.685
	20 MeV	R1	-1.547		-11.02		-22.02		-66.17
		R2	-1.554		-11.02		-22.03		-66.15
		Mean	-1.5505		-11.02		-22.025		-66.16
	Spec.		±2%		±1.0%
	6 MeV	Error	-6.66622e-05		0.000933271		0		-1.65782e-16
	9 MeV	Error	0.00138122		0.00138122		0		0.000613874
	12 MeV	Error	0.000951893		0.00164018		0		0.00205023
	15 MeV	Error	0.00212214		0.00165055		0		0.00188635
	16 MeV	Error	0.00696056		0.000928074		0		0.000541377
	20 MeV	Error	0.00567537		0.000681044		0		0.00128642
	50 MU ERROR = {[2 × 50 MUAVG - 100 MUAVG] ÷ 100 MUAVG} × 100 300 MU ERROR = {[(300 MUAVG ÷ 3) - 100 MUAVG] ÷ 100 MUAVG} × 100
	Signature		안우상			Date		2020-09-05
	2. X-ray Doserate
	: 1. 10×10 cm2, 2. 80 MU
	Energy	FF / FFF	Dose rate	100	200	300	400	500	600
				Reading (×10-9 C)
	4 MV	FF	Dose rate		100	150	200	250
			R1		-13.75	-13.75	-13.75	-13.76
			R2		-13.75	-13.75	-13.75	-13.75
			Mean		-13.75	-13.75	-13.75	-13.755
	6 MV		R1	-14.12	-14.12	-14.12	-14.11	-14.11	-14.11
			R2	-14.12	-14.12	-14.12	-14.12	-14.11	-14.12
			Mean	-14.12	-14.12	-14.12	-14.115	-14.11	-14.115
	8 MV		R1	-14.71	-14.7	-14.7	-14.7	-14.69	-14.7
			R2	-14.7	-14.7	-14.7	-14.7	-14.7	-14.7
			Mean	-14.705	-14.7	-14.7	-14.7	-14.695	-14.7
	10 MV		R1	-15.14	-15.14	-15.15	-15.14	-15.14	-15.14
			R2	-15.15	-15.15	-15.15	-15.14	-15.13	-15.14
			Mean	-15.145	-15.145	-15.15	-15.14	-15.135	-15.14
	15 MV		R1	-15.52	-15.51	-15.51	-15.51	-15.5	-15.49
			R2	-15.51	-15.51	-15.51	-15.51	-15.51	-15.5
			Mean	-15.515	-15.51	-15.51	-15.51	-15.505	-15.495
	6 MV	FFF	Dose rate	400	600	800	1000	1200	1400
			R1	-13.85	-13.84	-13.85	-13.83	-13.83	-13.84
			R2	-13.85	-13.84	-13.84	-13.83	-13.84	-13.83
			Mean	-13.85	-13.84	-13.845	-13.83	-13.835	-13.835
	10 MV		Dose rate	400	800	1200	1600	2000	2400
			R1	-14.78	-14.81	-14.78	-14.79	-14.8	-14.78
			R2	-14.8	-14.79	-14.79	-14.78	-14.8	-14.78
			Mean	-14.79	-14.8	-14.785	-14.785	-14.8	-14.78
	Spec.			±1%
	4 MV	FF	Error		0	0	0	0.000363636
	6 MV			0	0	0	-0.000354108	-0.000708215	-0.000354108
	8 MV			0.000340136	0	0	0	-0.000340136	0
	10 MV			-0.000330033	-0.000330033	0	-0.000660066	-0.000990099	-0.000660066
	15 MV			0.000322373	0	0	0	-0.000322373	-0.000967118
	6 MV	FFF	Error	0.000361141	-0.000361141	0	-0.00108342	-0.000722282	-0.000722282
	10 MV			0.000338181	0.00101454	0	0	0.00101454	-0.000338181
	RR1 ERROR = {[RR1AVG - RRmid(AVG)] ÷ RRmid(AVG)} × 100 RRmax ERROR = {[RR1AVG - RRmax(AVG)] ÷ RRmax(AVG)} × 100
	Signature		안우상		Date		2020-09-12
	3-1. X-ray gantry angle
	: 1. 10×10 cm2, 2. 80 MU, 3. Dose Rate: 500 (250 for 4 MV, 1200 for 6 and 10 MV FFF)
	Energy	FF / FFF	Gantry Angle		270	0	90	180
					Reading (cGy)
	4 MV	FF	R1		-13.13	-13.13	-13.1	-12.77
			R2		-13.13	-13.13	-13.1	-12.77
			Mean		-13.13	-13.13	-13.1	-12.77
	6 MV		R1		-13.83	-13.83	-13.79	-13.49	-1
			R2		-13.83	-13.83	-13.8	-13.5
			Mean		-13.83	-13.83	-13.795	-13.495
	8 MV		R1		-14.6	-14.57	-14.54	-14.3
			R2		-14.59	-14.57	-14.55	-14.29
			Mean		-14.595	-14.57	-14.545	-14.295
	10 MV		R1		-15.17	-15.16	-15.13	-14.9
			R2		-15.17	-15.16	-15.13	-14.89
			Mean		-15.17	-15.16	-15.13	-14.895
	15 MV		R1		-15.78	-15.77	-15.75	-15.51
			R2		-15.78	-15.77	-15.74	-15.5
			Mean		-15.78	-15.77	-15.745	-15.505
	6 MV	FFF	R1		-13.2	-13.17	-13.16	-12.83
			R2		-13.19	-13.17	-13.15	-12.84
			Mean		-13.195	-13.17	-13.155	-12.835
	10 MV		R1		-14.58	-14.53	-14.53	-14.27
			R2		-14.57	-14.54	-14.54	-14.26
			Mean		-14.575	-14.535	-14.535	-14.265
	Spec.				±1%			±3.0%
	4 MV	FF	Error		0	0	-0.00228484	-0.0274181
	6 MV				0	0	-0.00253073	-0.0242227
	8 MV				0.00171585	0	-0.00171585	-0.0188744
	10 MV				0.000659631	0	-0.00197889	-0.0174802
	15 MV				0.000634115	0	-0.00158529	-0.0168041
	6 MV	FFF	Error		0.00189825	0	-0.00113895	-0.0254366
	10 MV				0.00275198	0	0	-0.0185759
	90° ERROR = {[90°AVG - 0°mid(AVG)] ÷ 0°mid(AVG)} × 100
	Signature				Date		2020-09-26
	3-2. Electron gantry angle
	: 1. 20×20 cm2, 2. Dose Rate: 500
	Energy	Gantry Angle			270	0	90
		MU	Reading (cGy)
	6 MeV	100	R1		0.331	0.3283	0.3256
			R2		0.3295	0.3276	0.3258
			Mean		0.33025	0.32795	0.3257	#DIV/0!
	9 MeV	100	R1		0.5555	0.55	0.552
			R2		0.5558	0.551	0.5521
			Mean		0.55565	0.5505	0.55205	#DIV/0!
	12 MeV	100	R1		1.084	1.072	1.081
			R2		1.085	1.068	1.079
			Mean		1.0845	1.07	1.08	#DIV/0!
	15 MeV	100	R1		4.415	4.374	4.416
			R2		4.418	4.372	4.431
			Mean		4.4165	4.373	4.4235	#DIV/0!
	16 MeV	100	R1		9.378	9.349	9.409
			R2		9.376	9.35	9.386
			Mean		9.377	9.3495	9.3975	#DIV/0!
	20 MeV	100	R1		13.96	13.94	13.87
			R2		13.97	13.94	13.88
			Mean		13.965	13.94	13.875	#DIV/0!
	Spec.				±1.5%
	6 MeV	Error			0.00701326	0	-0.0068608	#DIV/0!
	9 MeV				0.00935513	0	0.00281562	#DIV/0!
	12 MeV				0.0135514	0	0.00934579	#DIV/0!
	15 MeV				0.0099474	0	0.0115481	#DIV/0!
	16 MeV				0.00294133	0	0.00513396	#DIV/0!
	20 MeV				0.0017934	0	-0.00466284	#DIV/0!
	90° ERROR = {[90°AVG - 0°mid(AVG)] ÷ 0°mid(AVG)} × 100
	Signature				Date	2020-09-26
