# Supplementary material for: Dosimetric verification of annual quality assurance for a linear accelerator using a transmission type detector
Source: Sci Rep. 2023 Oct 21;13:17994. doi: 10.1038/s41598-023-45114-2 (PMC10590446; doi:10.1038/s41598-023-45114-2)
Supplement: Supplementary file 3 — Supplementary Information 3. [file 41598_2023_45114_MOESM3_ESM.xlsx]

## Sheet: F test
	X linear					X-ray output dose rate				E output gantry
	F-test					F-test				F-test
		변수 1	변수 2				변수 1	변수 2			변수 1	변수 2
	average	2018.73	14.4331			average	4632.97	14.5915		average	2246.33	4.945
	Dispersion	7.37818e+06	368.427			Dispersion	1.2835e+07	0.378126		Dispersion	59597	27.5673
	number of observations	42	42			number of observations	40	40		number of observations	18	18
	degree of freedom	41	41			degree of freedom	39	39		degree of freedom	17	17
	F rain	20026.1				F rain	3.39437e+07			F rain	2161.87
	P(F<=f) one-tailed test	8.92303e-78				P(F<=f) one-tailed test	4.93134e-137			P(F<=f) one-tailed test	5.5937e-25
	F rejection value: one-sided test	1.68164				F rejection value: one-sided test	1.70447			F rejection value: one-sided test	2.27189
	E linear					X-ray output gantry				X output - field size
	F-test					F-test				F-test
		변수 1	변수 2				변수 1	변수 2			변수 1	변수 2
	average	4652.58	22.4687			average	1277.32	14.235		average	629.717	3.192
	Dispersion	2.3225e+07	539.295			Dispersion	26970.4	0.908648		Dispersion	257285	0.09508
	number of observations	23	23			number of observations	28	28		number of observations	20	20
	degree of freedom	22	22			degree of freedom	27	27		degree of freedom	19	19
	F rain	43065.5				F rain	29681.9			F rain	2.70599e+06
	P(F<=f) one-tailed test	3.73077e-46				P(F<=f) one-tailed test	4.26583e-54			P(F<=f) one-tailed test	3.70079e-57
	F rejection value: one-sided test	2.04777				F rejection value: one-sided test	1.90482			F rejection value: one-sided test	2.16825

## Sheet: T test
	T-test
	X linear					X-ray output dose rate						E output gantry
	t-test					t-test						t-test
		Variable 1	Variable 2				Variable 1	Variable 2					Variable 1	Variable 2
	average	2421.22	13.6317			average	3592.89	14.5557				average	1790.42	0.33
	Dispersion	1.21122e+07	383.859			Dispersion	6.96141e+06	0.449795				Dispersion	52.2081	0
	number of observations	6	6			number of observations	7	7				number of observations	3	3
	Hypothesized mean difference	0				Hypothesized mean difference	0					Hypothesized mean difference	0
	degree of freedom	5				degree of freedom	6					degree of freedom	2
	t statistic	1.69449				t statistic	3.58824					t statistic	429.108
	P(T<=t) one-sided test	0.0754723				P(T<=t) one-sided test	0.00576414					P(T<=t) one-sided test	2.7154e-06
	t one-tailed test	2.01505				t one-tailed test	1.94318					t one-tailed test	2.91999
	P(T<=t) two-tailed test	0.150945				P(T<=t) two-tailed test	0.0115283					P(T<=t) two-tailed test	5.43079e-06
	t Rejected two-tailed test	2.57058				t Rejected two-tailed test	2.44691					t Rejected two-tailed test	4.30265
	E linear					X-ray output gantry						X output - field size
	t-test					t-test						t-test
		Variable 1	Variable 2				Variable 1	Variable 2					Variable 1	Variable 2
	average	4035.78	24.4875			average	1523.12	13.0325				average	421.967	3.01833
	Dispersion	2.09308e+07	770.427			Dispersion	39.2188	0.030825				Dispersion	195431	0.265977
	number of observations	4	4			number of observations	4	4				number of observations	6	6
	Hypothesized mean difference	0				Hypothesized mean difference	0					Hypothesized mean difference	0
	degree of freedom	3				degree of freedom	3					degree of freedom	5
	t statistic	1.75353				t statistic	482.074					t statistic	2.32134
	P(T<=t) one-sided test	0.0888956				P(T<=t) one-sided test	9.84223e-09					P(T<=t) one-sided test	0.03397
	t one-tailed test	2.35336				t one-tailed test	2.35336					t one-tailed test	2.01505
	P(T<=t) two-tailed test	0.177791				P(T<=t) two-tailed test	1.96845e-08					P(T<=t) two-tailed test	0.0679399
	t Rejected two-tailed test	3.18245				t Rejected two-tailed test	3.18245					t Rejected two-tailed test	2.57058
